# Supplementary material for: Whole body MRI in multiple myeloma: Optimising image acquisition and read times
Source: PLoS One. 2020 Jan 30;15(1):e0228424. doi: 10.1371/journal.pone.0228424 (PMC6992198; doi:10.1371/journal.pone.0228424)
Supplement: S1 File — Please refer to the Materials and Methods section for more information on data structure. (XLSX) [file pone.0228424.s001.xlsx]

## Sheet: Master
Patient Number	Image type	Image type	Gold Standard	Observer	Lesion count	TP	FP	FN	Sensitivity	PPV	Confidence	Observer	Lesion count	TP	FP	FN	Sensitivity	PPV	Confidence	Observer	Lesion count	TP	FP	FN	Sensitivity	PPV	Confidence	Gold Standard	Overall	Lesion count	TP	Sensitivity	PPV	Confidence
1	FO	1	1	1	0	0	0	1	0	.	1	2	0	0	0	1	0		1	3	1	1	0	0	1	1	2	1	4	0.333333	0.333333	0.333333	1	1.33333
2	FO	1	3	1	1	1	0	2	0.333333	1	3	2	3	1	2	2	0.333333	0.333333	2	3	20	3	17	0	1	0.15	2	3	4	8	1.66667	0.555556	0.494444	2.33333
3	FO	1	20	1	4	2	2	18	0.1	0.5	2	2	3	3	0	17	0.15	1	2	3	0	0	0	20	0		2	20	4	2.33333	1.66667	0.0833333	0.75	2
4	FO	1	17	1	4	4	0	13	0.235294	1	3	2	5	4	1	0	0.235294	0.8	3	3	7	6	1	11	0.352941	0.857143	4	17	4	5.33333	4.66667	0.27451	0.885714	3.33333
5	FO	1	20	1	20	4	16	16	0.2	0.2	3	2	20	20	0	0	1	1	3	3	2	2	0	18	0.1	1	3	20	4	14	8.66667	0.433333	0.733333	3
6	FO	1	5	1	4	4	0	1	0.8	1	2	2	20	5	15	0	1	0.25	2	3	0	0	0	5	0		2	5	4	8	3	0.6	0.625	2
7	FO	1	20	1	0	0	0	20	0		4	2	20	20	0	0	1	1	2	3	20	20	0	0	1	1	3	20	4	13.3333	13.3333	0.666667	1	3
8	FO	1	7	1	2	1	1	6	0.142857	0.5	3	2	4	3	1	4	0.428571	0.75	3	3	4	3	1	4	0.428571	0.75	3	7	4	3.33333	2.33333	0.333333	0.666667	3
9	FO	1	20	1	0	0	0	20	0		1	2	9	9	0	11	0.45	1	4	3	4	4	0	16	0.2	1	4	20	4	4.33333	4.33333	0.216667	1	3
10	FO	1	3	1	1	0	1	3	0	0	2	2	1	1	0	2	0.333333	1	2	3	0	0	0	3	0		1	3	4	0.666667	0.333333	0.111111	0.5	1.66667
11	FO	1	19	1	20	19	1	1	1	0.95	4	2	20	19	1	0	1	0.95	4	3	17	17	0	2	0.894737	1	4	19	4	19	18.3333	0.964912	0.966667	4
12	FO	1	7	1	12	4	8	3	0.571429	0.333333	4	2	5	2	3	5	0.285714	0.4	2	3	20	7	13	0	1	0.35	2	7	4	12.3333	4.33333	0.619048	0.361111	2.66667
13	FO	1	2	1	3	2	1	0	1	0.666667	3	2	3	2	1	0	1	0.666667	3	3	2	2	0	0	1	1	4	2	4	2.66667	2	1	0.777778	3.33333
14	FO	1	20	1	20	20	0	0	1	1	3	2	20	20	0	0	1	1	4	3	10	10	0	10	0.5	1	4	20	4	16.6667	16.6667	0.833333	1	3.66667
15	FO	1	20	1	20	20	0	0	1	1	4	2	7	7	0	13	0.35	1	3	3	6	6	0	14	0.3	1	4	20	4	11	11	0.55	1	3.66667
16	FO	1	20	1	0	0	0	20	0		4	2	3	3	0	17	0.15	1	2	3	20	20	0	0	1	1	3	20	4	7.66667	7.66667	0.383333	1	3
17	FO	1	20	1	20	20	0	0	1	1	4	2	20	20	0	0	1	1	4	3	20	20	0	0	1	1	3	20	4	20	20	1	1	3.66667
18	FO	1	20	1	13	5	8	15	0.25	0.384615	3	2	20	20	0	0	1	1	4	3	20	20	0	0	1	1	4	20	4	17.6667	15	0.75	0.794872	3.66667
19	FO	1	20	1	3	2	1	18	0.1	0.666667	3	2	20	20	0	0	1	1	4	3	11	11	0	9	0.55	1	4	20	4	11.3333	11	0.55	0.888889	3.66667
20	FO	1	0	1	1	0	1	0		0	1	2	0	0	0	0			1	3	0	0	0	0			1	0	4	0.333333	0	#DIV/0!	0	1
21	FO	1	20	1	2	0	2	20	0	0	1	2	2	2	0	18	0.1	1	2	3	0	0	0	20	0		1	20	4	1.33333	0.666667	0.0333333	0.5	1.33333
22	FO	1	20	1	6	3	3	17	0.15	0.5	3	2	10	2	8	18	0.1	0.2	2	3	3	0	3	20	0	0	2	20	4	6.33333	1.66667	0.0833333	0.233333	2.33333
23	FO	1	20	1	14	14	0	6	0.7	1	3	2	16	16	0	4	0.8	1	3	3	2	2	0	18	0.1	1	4	20	4	10.6667	10.6667	0.533333	1	3.33333
24	FO	1	6	1	2	1	1	5	0.166667	0.5	1	2	0	0	0	6	0		1	3	0	0	0	6	0		2	6	4	0.666667	0.333333	0.0555556	0.5	1.33333
25	FO	1	1	1	2	0	2	1	0	0	1	2	1	1	0	0	1	1	2	3	1	1	0	0	1	1	4	1	4	1.33333	0.666667	0.666667	0.666667	2.33333
26	FO	1	15	1	1	1	0	14	0.0666667	1	3	2	8	2	6	13	0.133333	0.25	4	3	3	1	2	14	0.0666667	0.333333	4	15	4	4	1.33333	0.0888889	0.527778	3.66667
27	FO	1	11	1	5	0	5	11	0	0	3	2	5	4	1	7	0.363636	0.8	4	3	3	3	0	8	0.272727	1	4	11	4	4.33333	2.33333	0.212121	0.6	3.66667
28	FO	1	7	1	5	3	2	4	0.428571	0.6	4	2	1	1	0	6	0.142857	1	2	3	0	0	0	7	0		2	7	4	2	1.33333	0.190476	0.8	2.66667
29	FO	1	8	1	1	1	0	7	0.125	1	3	2	9	2	7	6	0.25	0.222222	4	3	2	2	0	6	0.25	1	4	8	4	4	1.66667	0.208333	0.740741	3.66667
30	FO	1	20	1	20	20	0	0	1	1	5	2	20	20	0	0	1	1	4	3	20	20	0	0	1	1	4	20	4	20	20	1	1	4.33333
1	WO	2	1	1	2	1	1	0	1	0.5	1	2	0	0	0	1	0		1	3	0	0	0	1	0		1	1	4	0.666667	0.333333	0.333333	0.5	1
2	WO	2	1	1	1	0	1	1	0	0	1	2	2	1	1	0	1	0.5	2	3	2	0	2	1	0	0	2	1	4	1.66667	0.333333	0.333333	0.166667	1.66667
3	WO	2	20	1	6	4	2	16	0.2	0.666667	3	2	20	20	0	0	1	1	2	3	0	0	0	20	0		2	20	4	8.66667	8	0.4	0.833333	2.33333
4	WO	2	17	1	4	3	1	14	0.176471	0.75	3	2	2	2	0	15	0.117647	1	2	3	8	5	3	12	0.294118	0.625	3	17	4	4.66667	3.33333	0.196078	0.791667	2.66667
5	WO	2	20	1	4	1	3	0	0.05	0.25	3	2	5	5	0	15	0.25	1	3	3	20	20	0	0	1	1	4	20	4	9.66667	8.66667	0.433333	0.75	3.33333
6	WO	2	5	1	0	0	0	5	0		1	2	0	0	0	5	0		2	3	1	1	0	4	0.2	1	2	5	4	0.333333	0.333333	0.0666667	1	1.66667
7	WO	2	20	1	20	20	0	0	1	1	3	2	20	20	0	0	1	1	2	3	0	0	0	20	0		2	20	4	13.3333	13.3333	0.666667	1	2.33333
8	WO	2	7	1	1	1	0	6	0.142857	1	2	2	5	3	2	4	0.428571	0.6	3	3	3	3	0	4	0.428571	1	3	7	4	3	2.33333	0.333333	0.866667	2.66667
9	WO	2	20	1	4	0	4	20	0	0	3	2	9	9	0	11	0.45	1	3	3	7	6	1	14	0.3	0.857143	4	20	4	6.66667	5	0.25	0.619048	3.33333
10	WO	2	3	1	0	0	0	3	0		1	2	2	2	0	1	0.666667	1	2	3	0	0	0	3	0		1	3	4	0.666667	0.666667	0.222222	1	1.33333
11	WO	2	19	1	11	7	4	12	0.368421	0.636364	3	2	15	15	0	4	0.789474	1	4	3	12	12	0	7	0.631579	1	4	19	4	12.6667	11.3333	0.596491	0.878788	3.66667
12	WO	2	7	1	1	1	0	6	0.142857	1	2	2	2	2	0	5	0.285714	1	2	3	0	0	0	7	0		2	7	4	1	1	0.142857	1	2
13	WO	2	2	1	2	2	0	0	1	1	3	2	1	1	0	1	0.5	1	3	3	1	1	0	1	0.5	1	3	2	4	1.33333	1.33333	0.666667	1	3
14	WO	2	20	1	20	20	0	0	1	1	4	2	20	20	0	0	1	1	4	3	13	13	0	7	0.65	1	4	20	4	17.6667	17.6667	0.883333	1	4
15	WO	2	20	1	20	20	0	0	1	1	3	2	20	20	0	0	1	1	3	3	20	20	0	0	1	1	4	20	4	20	20	1	1	3.33333
16	WO	2	20	1	20	20	0	0	1	1	3	2	20	20	0	0	1	1	2	3	20	20	0	0	1	1	3	20	4	20	20	1	1	2.66667
17	WO	2	20	1	20	20	0	0	1	1	3	2	20	20	0	0	1	1	4	3	20	20	0	0	1	1	3	20	4	20	20	1	1	3.33333
18	WO	2	20	1	20	20	0	0	1	1	3	2	20	20	0	0	1	1	4	3	20	20	0	0	1	1	4	20	4	20	20	1	1	3.66667
19	WO	2	20	1	5	0	5	20	0	0	2	2	4	2	2	18	0.1	0.5	4	3	1	1	0	19	0.05	1	2	20	4	3.33333	1	0.05	0.5	2.66667
20	WO	2	0	1	1	0	1	0		0	1	2	0	0	0	0			1	3	0	0	0	0			1	0	4	0.333333	0	#DIV/0!	0	1
21	WO	2	20	1	4	4	0	16	0.2	1	3	2	2	2	0	18	0.1	1	2	3	7	5	2	15	0.25	0.714286	4	20	4	4.33333	3.66667	0.183333	0.904762	3
22	WO	2	20	1	20	20	0	0	1	1	3	2	0	0	0	20	0		3	3	0	0	0	20	0		2	20	4	6.66667	6.66667	0.333333	1	2.66667
23	WO	2	20	1	3	3	0	17	0.15	1	3	2	20	20	0	0	1	1	2	3	20	20	0	0	1	1	2	20	4	14.3333	14.3333	0.716667	1	2.33333
24	WO	2	6	1	0	0	0	6	0		1	2	0	0	0	6	0		1	3	0	0	0	6	0		2	6	4	0	0	0	#DIV/0!	1.33333
25	WO	2	1	1	0	0	0	1	0		1	2	1	1	0	0	1	1	4	3	1	1	0	0	1	1	4	1	4	0.666667	0.666667	0.666667	1	3
26	WO	2	15	1	2	1	1	14	0.0666667	0.5	3	2	2	1	1	14	0.0666667	0.5	2	3	2	1	1	14	0.0666667	0.5	3	15	4	2	1	0.0666667	0.5	2.66667
27	WO	2	11	1	6	4	2	7	0.363636	0.666667	3	2	4	4	0	7	0.363636	1	4	3	5	5	0	6	0.454545	1	4	11	4	5	4.33333	0.393939	0.888889	3.66667
28	WO	2	7	1	4	2	2	5	0.285714	0.5	2	2	0	0	0	7	0		1	3	0	0	0	7	0		2	7	4	1.33333	0.666667	0.0952381	0.5	1.66667
29	WO	2	8	1	2	2	0	6	0.25	1	3	2	5	4	1	4	0.5	0.8	4	3	5	5	0	3	0.625	1	4	8	4	4	3.66667	0.458333	0.933333	3.66667
30	WO	2	20	1	20	20	0	0	1	1	3	2	20	20	0	0	1	1	4	3	20	20	0	0	1	1	4	20	4	20	20	1	1	3.66667
1	FOC	3	1	1	9	0	9	1	0	0	3	2	1	1	0	0	1	1	2	3	1	0	1	1	0	0	2	1	4	3.66667	0.333333	0.333333	0.333333	2.33333
2	FOC	3	1	1	4	1	3	0	1	0.25	2	2	0	0	0	1	0		1	3	0	0	0	1	0		2	1	4	1.33333	0.333333	0.333333	0.25	1.66667
3	FOC	3	20	1	4	0	4	20	0	0	3	2	1	0	1	20	0	0	2	3	20	20	0	0	1	1	2	20	4	8.33333	6.66667	0.333333	0.333333	2.33333
4	FOC	3	17	1	8	6	2	11	0.352941	0.75	3	2	4	4	0	13	0.235294	1	3	3	6	5	1	12	0.294118	0.833333	4	17	4	6	5	0.294118	0.861111	3.33333
5	FOC	3	20	1	2	1	1	19	0.05	0.5	4	2	20	20	0	0	1	1	2	3	20	20	0	0	1	1	3	20	4	14	13.6667	0.683333	0.833333	3
6	FOC	3	5	1	1	0	1	5	0	0	1	2	7	0	7	0	0	0	2	3	0	0	0	5	0		2	5	4	2.66667	0	0	0	1.66667
7	FOC	3	20	1	20	20	0	0	1	1	3	2	20	20	0	0	1	1	2	3	20	20	0	0	1	1	3	20	4	20	20	1	1	2.66667
8	FOC	3	7	1	5	3	2	4	0.428571	0.6	2	2	5	2	3	5	0.285714	0.4	2	3	0	0	0	7	0		2	7	4	3.33333	1.66667	0.238095	0.5	2
9	FOC	3	20	1	8	5	3	15	0.25	0.625	4	2	20	20	0	0	1	1	4	3	1	1	0	19	0.05	1	2	20	4	9.66667	8.66667	0.433333	0.875	3.33333
10	FOC	3	3	1	3	1	2	2	0.333333	0.333333	1	2	0	0	0	3	0		1	3	0	0	0	3	0		2	3	4	1	0.333333	0.111111	0.333333	1.33333
11	FOC	3	19	1	16	16	0	3	0.842105	1	4	2	20	19	1	0	1	0.95	4	3	5	5	0	14	0.263158	1	4	19	4	13.6667	13.3333	0.701754	0.983333	4
12	FOC	3	7	1	6	3	3	4	0.428571	0.5	3	2	0	0	0	7	0		2	3	2	1	1	6	0.142857	0.5	2	7	4	2.66667	1.33333	0.190476	0.5	2.33333
13	FOC	3	2	1	2	2	0	0	1	1	3	2	3	2	1	0	1	0.666667	3	3	2	2	0	0	1	1	3	2	4	2.33333	2	1	0.888889	3
14	FOC	3	20	1	20	20	0	0	1	1	4	2	20	20	0	0	1	1	4	3	12	12	0	8	0.6	1	4	20	4	17.3333	17.3333	0.866667	1	4
15	FOC	3	20	1	6	6	0	14	0.3	1	4	2	5	5	0	15	0.25	1	3	3	20	20	0	0	1	1	3	20	4	10.3333	10.3333	0.516667	1	3.33333
16	FOC	3	20	1	0	0	0	20	0		4	2	20	20	0	0	1	1	2	3	20	20	0	0	1	1	3	20	4	13.3333	13.3333	0.666667	1	3
17	FOC	3	20	1	8	8	0	12	0.4	1	4	2	20	20	0	0	1	1	3	3	0	0	0	20	0		2	20	4	9.33333	9.33333	0.466667	1	3
18	FOC	3	20	1	20	20	0	0	1	1	4	2	20	20	0	0	1	1	4	3	20	20	0	0	1	1	4	20	4	20	20	1	1	4
19	FOC	3	20	1	3	3	0	17	0.15	1	4	2	20	20	0	0	1	1	3	3	1	1	0	19	0.05	1	3	20	4	8	8	0.4	1	3.33333
20	FOC	3	0	1	0	0	0	0			1	2	0	0	0	0			1	3	0	0	0	0			1	0	4	0	0	#DIV/0!	#DIV/0!	1
21	FOC	3	20	1	2	0	2	20	0	0	3	2	2	2	0	18	0.1	1	2	3	2	2	0	18	0.1	1	2	20	4	2	1.33333	0.0666667	0.666667	2.33333
22	FOC	3	20	1	10	10	0	10	0.5	1	4	2	8	2	6	18	0.1	0.25	2	3	3	3	0	17	0.15	1	2	20	4	7	5	0.25	0.75	2.66667
23	FOC	3	20	1	8	8	0	12	0.4	1	3	2	9	9	0	11	0.45	1	3	3	10	10	0	10	0.5	1	4	20	4	9	9	0.45	1	3.33333
24	FOC	3	6	1	1	1	0	5	0.166667	1	1	2	20	6	14	0	1	0.3	2	3	1	0	1	6	0	0	2	6	4	7.33333	2.33333	0.388889	0.433333	1.66667
25	FOC	3	1	1	3	1	2	0	1	0.333333	2	2	1	1	0	0	1	1	1	3	1	1	0	0	1	1	4	1	4	1.66667	1	1	0.777778	2.33333
26	FOC	3	15	1	3	1	2	14	0.0666667	0.333333	3	2	2	2	0	13	0.133333	1	2	3	4	2	2	13	0.133333	0.5	4	15	4	3	1.66667	0.111111	0.611111	3
27	FOC	3	11	1	3	3	0	8	0.272727	1	3	2	2	2	0	9	0.181818	1	4	3	2	2	0	9	0.181818	1	3	11	4	2.33333	2.33333	0.212121	1	3.33333
28	FOC	3	7	1	6	1	5	6	0.142857	0.166667	2	2	1	1	0	6	0.142857	1	2	3	0	0	0	7	0		1	7	4	2.33333	0.666667	0.0952381	0.583333	1.66667
29	FOC	3	8	1	3	2	1	6	0.25	0.666667	2	2	2	2	0	6	0.25	1	3	3	2	2	0	6	0.25	1	4	8	4	2.33333	2	0.25	0.888889	3
30	FOC	3	20	1	20	20	0	0	1	1	4	2	20	20	0	0	1	1	4	3	20	20	0	0	1	1	4	20	4	20	20	1	1	4
1	WOC	4	1	1	2	1	1	0	1	0.5	1	2	0	0	0	1	0		1	3	1	1	0	0	1	1	2	1	4	1	0.666667	0.666667	0.75	1.33333
2	WOC	4	1	1	1	1	0	0	1	1	1	2	0	0	0	1	0		1	3	0	0	0	1	0		2	1	4	0.333333	0.333333	0.333333	1	1.33333
3	WOC	4	20	1	2	2	0	18	0.1	1	1	2	20	20	0	0	1	1	3	3	20	20	0	0	1	1	3	20	4	14	14	0.7	1	2.33333
4	WOC	4	17	1	18	17	1	0	1	0.944444	3	2	13	13	0	4	0.764706	1	4	3	13	13	0	4	0.764706	1	4	17	4	14.6667	14.3333	0.843137	0.981481	3.66667
5	WOC	4	20	1	3	3	0	17	0.15	1	4	2	20	20	0	0	1	1	3	3	20	20	0	0	1	1	4	20	4	14.3333	14.3333	0.716667	1	3.66667
6	WOC	4	5	1	1	1	0	4	0.2	1	1	2	0	0	0	5	0		1	3	4	3	1	2	0.6	0.75	4	5	4	1.66667	1.33333	0.266667	0.875	2
7	WOC	4	20	1	5	5	0	15	0.25	1	3	2	5	5	0	15	0.25	1	2	3	2	2	0	18	0.1	1	4	20	4	4	4	0.2	1	3
8	WOC	4	7	1	4	3	1	4	0.428571	0.75	3	2	4	3	1	4	0.428571	0.75	2	3	2	2	0	5	0.285714	1	3	7	4	3.33333	2.66667	0.380952	0.833333	2.66667
9	WOC	4	20	1	11	9	2	11	0.45	0.818182	4	2	9	9	0	11	0.45	1	4	3	4	3	1	17	0.15	0.75	2	20	4	8	7	0.35	0.856061	3.33333
10	WOC	4	3	1	0	0	0	3	0		1	2	2	2	0	1	0.666667	1	2	3	6	3	3	0	1	0.5	3	3	4	2.66667	1.66667	0.555556	0.75	2
11	WOC	4	19	1	15	11	4	8	0.578947	0.733333	3	2	20	19	1	0	1	0.95	4	3	8	8	0	11	0.421053	1	4	19	4	14.3333	12.6667	0.666667	0.894444	3.66667
12	WOC	4	7	1	4	3	1	4	0.428571	0.75	4	2	2	2	0	5	0.285714	1	2	3	4	4	0	3	0.571429	1	3	7	4	3.33333	3	0.428571	0.916667	3
13	WOC	4	2	1	4	1	3	1	0.5	0.25	4	2	1	1	0	1	0.5	1	3	3	2	2	0	0	1	1	3	2	4	2.33333	1.33333	0.666667	0.75	3.33333
14	WOC	4	20	1	20	20	0	0	1	1	4	2	20	20	0	0	1	1	4	3	20	20	0	0	1	1	4	20	4	20	20	1	1	4
15	WOC	4	20	1	6	6	0	14	0.3	1	4	2	20	20	0	0	1	1	4	3	20	20	0	0	1	1	4	20	4	15.3333	15.3333	0.766667	1	4
16	WOC	4	20	1	20	20	0	0	1	1	4	2	20	20	0	0	1	1	2	3	20	20	0	0	1	1	2	20	4	20	20	1	1	2.66667
17	WOC	4	20	1	20	20	0	0	1	1	4	2	20	20	0	0	1	1	4	3	20	20	0	0	1	1	4	20	4	20	20	1	1	4
18	WOC	4	20	1	20	20	0	0	1	1	3	2	20	20	0	0	1	1	4	3	20	20	0	0	1	1	4	20	4	20	20	1	1	3.66667
19	WOC	4	20	1	4	4	0	16	0.2	1	1	2	1	1	0	19	0.05	1	3	3	1	1	0	19	0.05	1	3	20	4	2	2	0.1	1	2.33333
20	WOC	4	0	1	0	0	0	0			1	2	0	0	0	0			1	3	0	0	0	0			2	0	4	0	0	#DIV/0!	#DIV/0!	1.33333
21	WOC	4	20	1	10	10	0	10	0.5	1	4	2	4	4	0	16	0.2	1	2	3	8	8	0	12	0.4	1	4	20	4	7.33333	7.33333	0.366667	1	3.33333
22	WOC	4	20	1	3	3	0	17	0.15	1	4	2	1	1	0	19	0.05	1	2	3	20	20	0	0	1	1	3	20	4	8	8	0.4	1	3
23	WOC	4	20	1	18	18	0	2	0.9	1	2	2	20	20	0	0	1	1	4	3	16	16	0	4	0.8	1	4	20	4	18	18	0.9	1	3.33333
24	WOC	4	6	1	2	2	0	4	0.333333	1	2	2	0	0	0	6	0		1	3	2	2	0	4	0.333333	1	2	6	4	1.33333	1.33333	0.222222	1	1.66667
25	WOC	4	1	1	2	1	1	0	1	0.5	1	2	1	1	0	0	1	1	3	3	1	1	0	0	1	1	4	1	4	1.33333	1	1	0.833333	2.66667
26	WOC	4	15	1	1	1	0	14	0.0666667	1	3	2	20	15	5	0	1	0.75	2	3	20	15	5	0	1	0.75	2	15	4	13.6667	10.3333	0.688889	0.833333	2.33333
27	WOC	4	11	1	13	11	2	0	1	0.846154	3	2	5	5	0	6	0.454545	1	4	3	9	9	0	2	0.818182	1	4	11	4	9	8.33333	0.757576	0.948718	3.66667
28	WOC	4	7	1	3	2	1	5	0.285714	0.666667	4	2	3	3	0	4	0.428571	1	2	3	0	0	0	7	0		2	7	4	2	1.66667	0.238095	0.833333	2.66667
29	WOC	4	8	1	4	4	0	4	0.5	1	4	2	2	2	0	6	0.25	1	4	3	2	2	0	6	0.25	1	4	8	4	2.66667	2.66667	0.333333	1	4
30	WOC	4	20	1	20	20	0	0	1	1	3	2	20	20	0	0	1	1	4	3	20	20	0	0	1	1	4	20	4	20	20	1	1	3.66667
1	DWI	5	1	1	1	1	0	0	1	1	1	2	0	0	0	1	0		1	3	1	1	0	0	1	1	3	1	4	0.666667	0.666667	0.666667	1	1.66667
2	DWI	5	1	1	9	1	8	0	1	0.111111	2	2	20	1	19	0	1	0.05	4	3	0	0	0	1	0		2	1	4	9.66667	0.666667	0.666667	0.0805556	2.66667
3	DWI	5	20	1	20	20	0	0	1	1	4	2	1	1	0	19	0.05	1	4	3	1	1	0	19	0.05	1	2	20	4	7.33333	7.33333	0.366667	1	3.33333
4	DWI	5	17	1	20	17	3	0	1	0.85	4	2	20	17	3	0	1	0.85	4	3	16	16	0	1	0.941176	1	4	17	4	18.6667	16.6667	0.980392	0.9	4
5	DWI	5	20	1	15	15	0	5	0.75	1	3	2	20	20	0	0	1	1	4	3	20	20	0	0	1	1	4	20	4	18.3333	18.3333	0.916667	1	3.66667
6	DWI	5	5	1	4	1	3	4	0.2	0.25	3	2	20	5	15	0	1	0.25	4	3	1	1	0	4	0.2	1	2	5	4	8.33333	2.33333	0.466667	0.5	3
7	DWI	5	20	1	20	20	0	0	1	1	4	2	20	20	0	0	1	1	4	3	20	20	0	0	1	1	3	20	4	20	20	1	1	3.66667
8	DWI	5	7	1	20	7	13	0	1	0.35	3	2	7	7	0	0	1	1	4	3	2	2	0	5	0.285714	1	3	7	4	9.66667	5.33333	0.761905	0.783333	3.33333
9	DWI	5	20	1	20	20	0	0	1	1	4	2	20	20	0	0	1	1	4	3	20	20	0	0	1	1	4	20	4	20	20	1	1	4
10	DWI	5	3	1	0	0	0	3	0		1	2	0	0	0	3	0		1	3	0	0	0	3	0		1	3	4	0	0	0	#DIV/0!	1
11	DWI	5	19	1	10	10	0	9	0.526316	1	3	2	12	12	0	7	0.631579	1	4	3	10	10	0	9	0.526316	1	4	19	4	10.6667	10.6667	0.561404	1	3.66667
12	DWI	5	7	1	4	3	1	4	0.428571	0.75	2	2	1	1	0	6	0.142857	1	2	3	0	0	0	7	0		2	7	4	1.66667	1.33333	0.190476	0.875	2
13	DWI	5	2	1	5	2	3	0	1	0.4	3	2	1	1	0	1	0.5	1	4	3	1	1	0	1	0.5	1	3	2	4	2.33333	1.33333	0.666667	0.8	3.33333
14	DWI	5	20	1	20	20	0	0	1	1	4	2	20	20	0	0	1	1	4	3	20	20	0	0	1	1	4	20	4	20	20	1	1	4
15	DWI	5	20	1	20	20	0	0	1	1	3	2	20	20	0	0	1	1	4	3	20	20	0	0	1	1	4	20	4	20	20	1	1	3.66667
16	DWI	5	20	1	20	20	0	0	1	1	3	2	20	20	0	0	1	1	3	3	20	20	0	0	1	1	4	20	4	20	20	1	1	3.33333
17	DWI	5	20	1	20	20	0	0	1	1	4	2	20	20	0	0	1	1	4	3	20	20	0	0	1	1	4	20	4	20	20	1	1	4
18	DWI	5	20	1	20	20	0	0	1	1	4	2	20	20	0	0	1	1	4	3	15	15	0	5	0.75	1	4	20	4	18.3333	18.3333	0.916667	1	4
19	DWI	5	20	1	20	20	0	0	1	1	4	2	20	20	0	0	1	1	4	3	20	20	0	0	1	1	4	20	4	20	20	1	1	4
20	DWI	5	0	1	3	0	3	0		0	2	2	1	0	1	0		0	2	3	1	0	1	0		0	2	0	4	1.66667	0	#DIV/0!	0	2
21	DWI	5	20	1	14	11	3	9	0.55	0.785714	4	2	20	20	0	0	1	1	4	3	2	2	0	18	0.1	1	3	20	4	12	11	0.55	0.928571	3.66667
22	DWI	5	20	1	20	20	0	0	1	1	3	2	20	20	0	0	1	1	4	3	20	20	0	0	1	1	3	20	4	20	20	1	1	3.33333
23	DWI	5	20	1	20	20	0	0	1	1	4	2	20	20	0	0	1	1	4	3	20	20	0	0	1	1	4	20	4	20	20	1	1	4
24	DWI	5	6	1	1	0	1	6	0	0	2	2	20	6	14	0	1	0.3	3	3	20	6	14	0	1	0.3	3	6	4	13.6667	4	0.666667	0.2	2.66667
25	DWI	5	1	1	1	1	0	0	1	1	2	2	1	1	0	0	1	1	4	3	1	1	0	0	1	1	3	1	4	1	1	1	1	3
26	DWI	5	15	1	11	2	9	13	0.133333	0.181818	2	2	0	0	0	15	0		1	3	0	0	0	15	0		1	15	4	3.66667	0.666667	0.0444444	0.181818	1.33333
27	DWI	5	11	1	2	2	0	9	0.181818	1	3	2	6	6	0	5	0.545455	1	4	3	4	4	0	7	0.363636	1	4	11	4	4	4	0.363636	1	3.66667
28	DWI	5	7	1	3	3	0	4	0.428571	1	3	2	3	3	0	4	0.428571	1	3	3	2	2	0	5	0.285714	1	2	7	4	2.66667	2.66667	0.380952	1	2.66667
29	DWI	5	8	1	11	8	3	0	1	0.727273	3	2	5	5	0	3	0.625	1	4	3	5	5	0	3	0.625	1	4	8	4	7	6	0.75	0.909091	3.66667
30	DWI	5	20	1	20	20	0	0	1	1	4	2	20	20	0	0	1	1	4	3	20	20	0	0	1	1	4	20	4	20	20	1	1	4

## Sheet: Diffuse
								Observer 1								Observer 2								Observer 3
Patient	Image type	Image type		Gold Standard	Observer	Lesion count	TP	FP	FN	Sensitivity	PPV	Confidence	Observer	lesioncount	TP	FP	FN	Sensitivity	PPV	Confidence	Observer	Lesion count	TP	FP	FN	Sensitivity	PPV	Confidence
3	FO	1		20	1	4	2	2	18	0.1	0.5	2	2	3	3	0	17	0.15	1	2	3	0	0	0	20	0	.	2
5	FO	1		20	1	20	20	0	0	1	1	3	2	20	20	0	0	1	1	3	3	2	2	0	18	0.1	1	3
6	FO	1		5	1	4	4	0	1	0.8	1	2	2	20	5	15	0	1	0.25	2	3	0	0	0	5	0	.	2
7	FO	1		20	1	0	0	0	20	0		4	2	20	20	0	0	1	1	2	3	20	0	20	20	0	0	3
9	FO	1		20	1	0	0	0	20	0		1	2	9	9	0	11	0.45	1	4	3	4	4	0	16	0.2	1	4
26	FO	1		15	1	1	1	0	14	0.0666667	1	3	2	8	2	6	13	0.133333	0.25	4	3	3	1	2	14	0.0666667	0.333333	4
3	WO	2		20	1	6	4	2	16	0.2	0.666667	3	2	20	20	0	0	1	1	2	3	0	0	0	20	0	.	2
5	WO	2		20	1	4	1	3	19	0.05	0.25	3	2	5	5	0	15	0.25	1	3	3	20	20	0	0	1	1	4
6	WO	2		5	1	0	0	0	5	0		1	2	0	0	0	5	0	.	2	3	1	1	0	4	0.2	1	2
7	WO	2		20	1	20	20	0	0	1	1	3	2	20	20	0	0	1	1	2	3	0	0	0	20	0	.	2
9	WO	2		20	1	4	0	4	20	0	0	3	2	9	9	0	11	0.45	1	3	3	7	6	1	14	0.3	0.857143	4
26	WO	2		15	1	2	1	1	14	0.0666667	0.5	3	2	2	1	1	14	0.0666667	0.5	2	3	2	1	1	14	0.0666667	0.5	3
3	FOC	3		20	1	4	0	4	20	0	0	3	2	1	0	1	20	0	0	2	3	20	20	0	0	1	1	2
5	FOC	3		20	1	2	1	1	19	0.05	0.5	4	2	20	20	0	0	1	1	2	3	20	20	0	0	1	1	3
6	FOC	3		5	1	1	0	1	5	0	0	1	2	7	0	7	5	0	0	2	3	0	0	0	5	0	.	2
7	FOC	3		20	1	20	20	0	0	1	1	3	2	20	20	0	0	1	1	2	3	20	20	0	0	1	1	3
9	FOC	3		20	1	8	5	3	15	0.25	0.625	4	2	20	20	0	0	1	1	4	3	1	1	0	19	0.05	1	2
26	FOC	3		15	1	3	1	2	14	0.0666667	0.333333	3	2	2	2	0	13	0.133333	1	2	3	4	2	2	13	0.133333	0.5	4
3	WOC	4		20	1	2	2	0	18	0.1	1	1	2	20	20	0	0	1	1	3	3	20	20	0	0	1	1	3
5	WOC	4		20	1	3	3	0	17	0.15	1	4	2	20	20	0	0	1	1	3	3	20	20	0	0	1	1	4
6	WOC	4		5	1	1	1	0	4	0.2	1	1	2	0	0	0	5	0	.	1	3	4	3	1	2	0.6	0.75	4
7	WOC	4		20	1	5	5	0	15	0.25	1	3	2	5	5	0	15	0.25	1	2	3	2	2	0	18	0.1	1	4
9	WOC	4		20	1	11	9	2	11	0.45	0.818182	4	2	9	9	0	11	0.45	1	4	3	4	3	1	17	0.15	0.75	2
26	WOC	4		15	1	1	1	0	14	0.0666667	1	3	2	20	15	5	0	1	0.75	2	3	20	15	5	0	1	0.75	2
3	DWI	5		20	1	20	20	0	0	1	1	4	2	1	1	0	19	0.05	1	4	3	1	1	0	19	0.05	1	2
5	DWI	5		20	1	15	15	0	5	0.75	1	3	2	20	20	0	0	1	1	4	3	20	20	0	0	1	1	4
6	DWI	5		5	1	4	1	3	4	0.2	0.25	3	2	20	5	15	0	1	0.25	4	3	1	1	0	4	0.2	1	2
7	DWI	5		20	1	20	20	0	0	1	1	4	2	20	20	0	0	1	1	4	3	20	20	0	0	1	1	3
9	DWI	5		20	1	20	20	0	0	1	1	4	2	20	20	0	0	1	1	4	3	20	20	0	0	1	1	4
26	DWI	5		15	1	11	2	9	13	0.133333	0.181818	2	2	0	0	0	15	0	.	1	3	0	0	0	15	0	.	1

## Sheet: Focal
Patient number	Image type	Image type	Gold Standard	Observer	Lesion count	TP	FP	FN	Sensitivity	PPV	Confidence	Observer	Lesion count	TP	FP	FN	Sensitivity	PPV	Confidence	Observer	Lesion count	TP	FP	FN	Sensitivity	PPV	Confidence
1	FO	1	1	1	0	0	0	1	0	.	1	2	0	0	0	1	0	.	1	3	1	1	0	0	1	1	2
2	FO	1	3	1	1	1	0	2	0.333333	1	3	2	3	1	2	2	0.333333	0.333333	2	3	20	3	17	0	1	0.15	2
4	FO	1	17	1	4	4	0	13	0.235294	1	3	2	5	4	1	13	0.235294	0.8	3	3	7	6	1	11	0.352941	0.857143	4
8	FO	1	7	1	2	1	1	6	0.142857	0.5	3	2	4	3	1	4	0.428571	0.75	3	3	4	3	1	4	0.428571	0.75	3
10	FO	1	3	1	1	0	1	3	0	0	2	2	1	1	0	2	0.333333	1	2	3	0	0	0	3	0	.	1
11	FO	1	19	1	20	19	1	0	1	0.95	4	2	20	19	1	0	1	0.95	4	3	17	17	0	2	0.894737	1	4
12	FO	1	7	1	12	4	8	3	0.571429	0.333333	4	2	5	2	3	5	0.285714	0.4	2	3	20	7	13	0	1	0.35	2
13	FO	1	2	1	3	2	1	0	1	0.666667	3	2	3	2	1	0	1	0.666667	3	3	2	2	0	0	1	1	4
14	FO	1	20	1	20	20	0	0	1	1	3	2	20	20	0	0	1	1	4	3	10	10	0	10	0.5	1	4
15	FO	1	20	1	20	20	0	0	1	1	4	2	7	7	0	13	0.35	1	3	3	6	6	0	14	0.3	1	4
16	FO	1	20	1	0	0	0	20	0	.	4	2	3	3	0	17	0.15	1	2	3	20	20	0	0	1	1	3
17	FO	1	20	1	20	20	0	0	1	1	4	2	20	20	0	0	1	1	4	3	20	20	0	0	1	1	3
18	FO	1	20	1	13	5	8	15	0.25	0.384615	3	2	20	20	0	0	1	1	4	3	20	20	0	0	1	1	4
19	FO	1	20	1	3	2	1	18	0.1	0.666667	3	2	20	20	0	0	1	1	4	3	11	11	0	9	0.55	1	4
20	FO	1	0	1	1	0	1	0	.	0	1	2	0	0	0	0	.	.	1	3	0	0	0	0	.	.	1
21	FO	1	20	1	2	0	2	20	0	0	1	2	2	2	0	18	0.1	1	2	3	0	0	0	20	0	.	1
22	FO	1	20	1	6	3	3	17	0.15	0.5	3	2	10	2	8	18	0.1	0.2	2	3	3	0	3	20	0	0	2
23	FO	1	20	1	14	14	0	6	0.7	1	3	2	16	16	0	4	0.8	1	3	3	2	2	0	18	0.1	1	4
24	FO	1	6	1	2	1	1	5	0.166667	0.5	1	2	0	0	0	6	0	.	1	3	0	0	0	6	0	.	2
25	FO	1	1	1	2	0	2	1	0	0	1	2	1	1	0	0	1	1	2	3	1	1	0	0	1	1	4
27	FO	1	11	1	5	0	5	11	0	0	3	2	5	4	1	7	0.363636	0.8	4	3	3	3	0	8	0.272727	1	4
28	FO	1	7	1	5	3	2	4	0.428571	0.6	4	2	1	1	0	6	0.142857	1	2	3	0	0	0	7	0	.	2
29	FO	1	8	1	1	1	0	7	0.125	1	3	2	9	2	7	6	0.25	0.222222	4	3	2	2	0	6	0.25	1	4
30	FO	1	20	1	20	20	0	0	1	1	5	2	20	20	0	0	1	1	4	3	20	20	0	0	1	1	4
1	WO	2	1	1	2	1	1	0	1	0.5	1	2	0	0	0	1	0	.	1	3	0	0	0	1	0	.	1
2	WO	2	1	1	1	0	1	1	0	0	1	2	2	1	1	0	1	0.5	2	3	2	0	2	1	0	0	2
4	WO	2	17	1	4	3	1	14	0.176471	0.75	3	2	2	2	0	15	0.117647	1	2	3	8	5	3	12	0.294118	0.625	3
8	WO	2	7	1	1	1	0	6	0.142857	1	2	2	5	3	2	4	0.428571	0.6	3	3	3	3	0	4	0.428571	1	3
10	WO	2	3	1	0	0	0	3	0	.	1	2	2	2	0	1	0.666667	1	2	3	0	0	0	3	0	.	1
11	WO	2	19	1	11	7	4	12	0.368421	0.636364	3	2	15	15	0	4	0.789474	1	4	3	12	12	0	7	0.631579	1	4
12	WO	2	7	1	1	1	0	6	0.142857	1	2	2	2	2	0	5	0.285714	1	2	3	0	0	0	7	0	.	2
13	WO	2	2	1	2	2	0	0	1	1	3	2	1	1	0	1	0.5	1	3	3	1	1	0	1	0.5	1	3
14	WO	2	20	1	20	20	0	0	1	1	4	2	20	20	0	0	1	1	4	3	13	13	0	7	0.65	1	4
15	WO	2	20	1	20	20	0	0	1	1	3	2	20	20	0	0	1	1	3	3	20	20	0	0	1	1	4
16	WO	2	20	1	20	20	0	0	1	1	3	2	20	20	0	0	1	1	2	3	20	20	0	0	1	1	3
17	WO	2	20	1	20	20	0	0	1	1	3	2	20	20	0	0	1	1	4	3	20	20	0	0	1	1	3
18	WO	2	20	1	20	20	0	0	1	1	3	2	20	20	0	0	1	1	4	3	20	20	0	0	1	1	4
19	WO	2	20	1	5	0	5	20	0	0	2	2	4	2	2	18	0.1	0.5	4	3	1	1	0	19	0.05	1	2
20	WO	2	0	1	1	0	1	0	.	0	1	2	0	0	0	0	.	.	1	3	0	0	0	0	.	.	1
21	WO	2	20	1	4	4	0	16	0.2	1	3	2	2	2	0	18	0.1	1	2	3	7	5	2	15	0.25	0.714286	4
22	WO	2	20	1	20	20	0	0	1	1	3	2	0	0	0	20	0	.	3	3	0	0	0	20	0	.	2
23	WO	2	20	1	3	3	0	17	0.15	1	3	2	20	20	0	0	1	1	2	3	20	20	0	0	1	1	2
24	WO	2	6	1	0	0	0	6	0	.	1	2	0	0	0	6	0	.	1	3	0	0	0	6	0	.	2
25	WO	2	1	1	0	0	0	1	0	.	1	2	1	1	0	0	1	1	4	3	1	1	0	0	1	1	4
27	WO	2	11	1	6	4	2	7	0.363636	0.666667	3	2	4	4	0	7	0.363636	1	4	3	5	5	0	6	0.454545	1	4
28	WO	2	7	1	4	2	2	5	0.285714	0.5	2	2	0	0	0	7	0	.	1	3	0	0	0	7	0	.	2
29	WO	2	8	1	2	2	0	6	0.25	1	3	2	5	4	1	4	0.5	0.8	4	3	5	5	0	3	0.625	1	4
30	WO	2	20	1	20	20	0	0	1	1	3	2	20	20	0	0	1	1	4	3	20	20	0	0	1	1	4
1	FOC	3	1	1	9	0	9	1	0	0	3	2	1	1	0	0	1	1	2	3	1	0	1	1	0	0	2
2	FOC	3	1	1	4	1	3	0	1	0.25	2	2	0	0	0	1	0	.	1	3	0	0	0	1	0	.	2
4	FOC	3	17	1	8	6	2	11	0.352941	0.75	3	2	4	4	0	13	0.235294	1	3	3	6	5	1	12	0.294118	0.833333	4
8	FOC	3	7	1	5	3	2	4	0.428571	0.6	2	2	5	2	3	5	0.285714	0.4	2	3	0	0	0	7	0	.	2
10	FOC	3	3	1	3	1	2	2	0.333333	0.333333	1	2	0	0	0	3	0	.	1	3	0	0	0	3	0	.	2
11	FOC	3	19	1	16	16	0	3	0.842105	1	4	2	20	19	1	0	1	0.95	4	3	5	5	0	14	0.263158	1	4
12	FOC	3	7	1	6	3	3	4	0.428571	0.5	3	2	0	0	0	7	0	.	2	3	2	1	1	6	0.142857	0.5	2
13	FOC	3	2	1	2	2	0	0	1	1	3	2	3	2	1	0	1	0.666667	3	3	2	2	0	0	1	1	3
14	FOC	3	20	1	20	20	0	0	1	1	4	2	20	20	0	0	1	1	4	3	12	12	0	8	0.6	1	4
15	FOC	3	20	1	6	6	0	14	0.3	1	4	2	5	5	0	15	0.25	1	3	3	20	20	0	0	1	1	3
16	FOC	3	20	1	0	0	0	20	0	.	4	2	20	20	0	0	1	1	2	3	20	20	0	0	1	1	3
17	FOC	3	20	1	8	8	0	12	0.4	1	4	2	20	20	0	0	1	1	3	3	0	0	0	20	0	.	2
18	FOC	3	20	1	20	20	0	0	1	1	4	2	20	20	0	0	1	1	4	3	20	20	0	0	1	1	4
19	FOC	3	20	1	3	3	0	17	0.15	1	4	2	20	20	0	0	1	1	3	3	1	1	0	19	0.05	1	3
20	FOC	3	0	1	0	0	0	0	.	.	1	2	0	0	0	0	.	.	1	3	0	0	0	0	.	.	1
21	FOC	3	20	1	2	0	2	20	0	0	3	2	2	2	0	18	0.1	1	2	3	2	2	0	18	0.1	1	2
22	FOC	3	20	1	10	10	0	10	0.5	1	4	2	8	2	6	18	0.1	0.25	2	3	3	3	0	17	0.15	1	2
23	FOC	3	20	1	8	8	0	12	0.4	1	3	2	9	9	0	11	0.45	1	3	3	10	10	0	10	0.5	1	4
24	FOC	3	6	1	1	1	0	5	0.166667	1	1	2	20	6	14	0	1	0.3	2	3	1	0	1	6	0	0	2
25	FOC	3	1	1	3	1	2	0	1	0.333333	2	2	1	1	0	0	1	1	1	3	1	1	0	0	1	1	4
27	FOC	3	11	1	3	3	0	8	0.272727	1	3	2	2	2	0	9	0.181818	1	4	3	2	2	0	9	0.181818	1	3
28	FOC	3	7	1	6	1	5	6	0.142857	0.166667	2	2	1	1	0	6	0.142857	1	2	3	0	0	0	7	0	.	1
29	FOC	3	8	1	3	2	1	6	0.25	0.666667	2	2	2	2	0	6	0.25	1	3	3	2	2	0	6	0.25	1	4
30	FOC	3	20	1	20	20	0	0	1	1	4	2	20	20	0	0	1	1	4	3	20	20	0	0	1	1	4
1	WOC	4	1	1	2	1	1	0	1	0.5	1	2	0	0	0	1	0	.	1	3	1	1	0	0	1	1	2
2	WOC	4	1	1	1	1	0	0	1	1	1	2	0	0	0	1	0	.	1	3	0	0	0	1	0	.	2
4	WOC	4	17	1	18	17	1	0	1	0.944444	3	2	13	13	0	4	0.764706	1	4	3	13	13	0	4	0.764706	1	4
8	WOC	4	7	1	4	3	1	4	0.428571	0.75	3	2	4	3	1	4	0.428571	0.75	2	3	2	2	0	5	0.285714	1	3
10	WOC	4	3	1	0	0	0	3	0	.	1	2	2	2	0	1	0.666667	1	2	3	6	3	3	0	1	0.5	3
11	WOC	4	19	1	15	11	4	8	0.578947	0.733333	3	2	20	19	1	0	1	0.95	4	3	8	8	0	11	0.421053	1	4
12	WOC	4	7	1	4	3	1	4	0.428571	0.75	4	2	2	2	0	5	0.285714	1	2	3	4	4	0	3	0.571429	1	3
13	WOC	4	2	1	4	1	3	1	0.5	0.25	4	2	1	1	0	1	0.5	1	3	3	2	2	0	0	1	1	3
14	WOC	4	20	1	20	20	0	0	1	1	4	2	20	20	0	0	1	1	4	3	20	20	0	0	1	1	4
15	WOC	4	20	1	6	6	0	14	0.3	1	4	2	20	20	0	0	1	1	4	3	20	20	0	0	1	1	4
16	WOC	4	20	1	20	20	0	0	1	1	4	2	20	20	0	0	1	1	2	3	20	20	0	0	1	1	2
17	WOC	4	20	1	20	20	0	0	1	1	4	2	20	20	0	0	1	1	4	3	20	20	0	0	1	1	4
18	WOC	4	20	1	20	20	0	0	1	1	3	2	20	20	0	0	1	1	4	3	20	20	0	0	1	1	4
19	WOC	4	20	1	4	4	0	16	0.2	1	1	2	1	1	0	19	0.05	1	3	3	1	1	0	19	0.05	1	3
20	WOC	4	0	1	0	0	0	0	.	.	1	2	0	0	0	0	.	.	1	3	0	0	0	0	.	.	2
21	WOC	4	20	1	10	10	0	10	0.5	1	4	2	4	4	0	16	0.2	1	2	3	8	8	0	12	0.4	1	4
22	WOC	4	20	1	3	3	0	17	0.15	1	4	2	1	1	0	19	0.05	1	2	3	20	20	0	0	1	1	3
23	WOC	4	20	1	18	18	0	2	0.9	1	2	2	20	20	0	0	1	1	4	3	16	16	0	4	0.8	1	4
24	WOC	4	6	1	2	2	0	4	0.333333	1	2	2	0	0	0	6	0	.	1	3	2	2	0	4	0.333333	1	2
25	WOC	4	1	1	2	1	1	0	1	0.5	1	2	1	1	0	0	1	1	3	3	1	1	0	0	1	1	4
27	WOC	4	11	1	13	0	13	11	0	0	3	2	5	5	0	6	0.454545	1	4	3	9	9	0	2	0.818182	1	4
28	WOC	4	7	1	3	2	1	5	0.285714	0.666667	4	2	3	3	0	4	0.428571	1	2	3	0	0	0	7	0	.	2
29	WOC	4	8	1	4	4	0	4	0.5	1	4	2	2	2	0	6	0.25	1	4	3	2	2	0	6	0.25	1	4
30	WOC	4	20	1	20	20	0	0	1	1	3	2	20	20	0	0	1	1	4	3	20	20	0	0	1	1	4
1	DWI	5	1	1	1	1	0	0	1	1	1	2	0	0	0	1	0	.	1	3	1	1	0	0	1	1	3
2	DWI	5	1	1	9	1	8	0	1	0.111111	2	2	20	1	19	0	1	0.05	4	3	0	0	0	1	0	.	2
4	DWI	5	17	1	20	17	3	0	1	0.85	4	2	20	17	3	0	1	0.85	4	3	16	16	0	1	0.941176	1	4
8	DWI	5	7	1	20	7	13	0	1	0.35	3	2	7	7	0	0	1	1	4	3	2	2	0	5	0.285714	1	3
10	DWI	5	3	1	0	0	0	3	0	.	1	2	0	0	0	3	0	.	1	3	0	0	0	3	0	.	1
11	DWI	5	19	1	10	10	0	9	0.526316	1	3	2	12	12	0	7	0.631579	1	4	3	10	10	0	9	0.526316	1	4
12	DWI	5	7	1	4	3	1	4	0.428571	0.75	2	2	1	1	0	6	0.142857	1	2	3	0	0	0	7	0	.	2
13	DWI	5	2	1	5	2	3	0	1	0.4	3	2	1	1	0	1	0.5	1	4	3	1	1	0	1	0.5	1	3
14	DWI	5	20	1	20	20	0	0	1	1	4	2	20	20	0	0	1	1	4	3	20	20	0	0	1	1	4
15	DWI	5	20	1	20	20	0	0	1	1	3	2	20	20	0	0	1	1	4	3	20	20	0	0	1	1	4
16	DWI	5	20	1	20	20	0	0	1	1	3	2	20	20	0	0	1	1	3	3	20	20	0	0	1	1	4
17	DWI	5	20	1	20	20	0	0	1	1	4	2	20	20	0	0	1	1	4	3	20	20	0	0	1	1	4
18	DWI	5	20	1	20	20	0	0	1	1	4	2	20	20	0	0	1	1	4	3	15	15	0	5	0.75	1	4
19	DWI	5	20	1	20	20	0	0	1	1	4	2	20	20	0	0	1	1	4	3	20	20	0	0	1	1	4
20	DWI	5	0	1	3	0	3	0	.	0	2	2	1	0	1	0	.	0	2	3	1	0	1	0	.	0	2
21	DWI	5	20	1	14	11	3	9	0.55	0.785714	4	2	20	20	0	0	1	1	4	3	2	2	0	18	0.1	1	3
22	DWI	5	20	1	20	20	0	0	1	1	3	2	20	20	0	0	1	1	4	3	20	20	0	0	1	1	3
23	DWI	5	20	1	20	20	0	0	1	1	4	2	20	20	0	0	1	1	4	3	20	20	0	0	1	1	4
24	DWI	5	6	1	1	0	1	6	0	0	2	2	20	6	14	0	1	0.3	3	3	20	6	14	0	1	0.3	3
25	DWI	5	1	1	1	1	0	0	1	1	2	2	1	1	0	0	1	1	4	3	1	1	0	0	1	1	3
27	DWI	5	11	1	2	2	0	9	0.181818	1	3	2	6	6	0	5	0.545455	1	4	3	4	4	0	7	0.363636	1	4
28	DWI	5	7	1	3	3	0	4	0.428571	1	3	2	3	3	0	4	0.428571	1	3	3	2	2	0	5	0.285714	1	2
29	DWI	5	8	1	11	8	3	0	1	0.727273	3	2	5	5	0	3	0.625	1	4	3	5	5	0	3	0.625	1	4
30	DWI	5	20	1	20	20	0	0	1	1	4	2	20	20	0	0	1	1	4	3	20	20	0	0	1	1	4
								0		0							0	0							0	0
					Lesion count	TP			Sensitivity	PPV	Confidence		Lesion count	TP			Sensitivity	PPV	Confidence		Lesion count	TP			Sensitivity	PPV	Confidence		Lesion count	TP			Sensitivity	PPV	Confidence	Lesion Count	Sensitivity	PPV
		1	FO		7.375	#REF!			#REF!	#REF!	#REF!		#REF!	#REF!		OP	#REF!	#REF!	#REF!		#REF!	#REF!			#REF!	#REF!	#REF!		#REF!	#REF!			#REF!	#REF!	#REF!	#REF!	#REF!		#REF!	OP
		2	WO		7.79167	6.7			0.489476	0.703199	2.43333		7.16667	6.86667		FO	0.530094	0.904348	2.63333		6.83333	6.53333			0.419929	0.858631	2.8		#DIV/0!	#DIV/0!			#DIV/0!	#DIV/0!	#DIV/0!	#DIV/0!	#DIV/0!		#DIV/0!	FO
		3	FOC		6.91667	#REF!			#REF!	#REF!	#REF!		#REF!	#REF!		IP	#REF!	#REF!	#REF!		#REF!	#REF!			#REF!	#REF!	#REF!		#REF!	#REF!			#REF!	#REF!	#REF!	#REF!	#REF!		#REF!	IP
		4	WOC		8.875	6.9			0.554794	0.799794	3.03333		9.83333	9.03333		WO	0.637344	0.920988	2.7		7.3	7.13333			0.561405	0.923077	2.96667		#DIV/0!	#DIV/0!			#DIV/0!	#DIV/0!	#DIV/0!	#DIV/0!	#DIV/0!		#DIV/0!	WO
		5	DWI

## Sheet: Time to read
Image Type		Time taken (seconds)
	Patient	Observer 1	Observer 2	Observer 3
FO	1	54	102	35
FO	2	100	120	40
FO	3	115	90	70
FO	4	60	120	100
FO	5		130	100
FO	6	88	122	92
FO	7	32	90	30
FO	8	80	120	87
FO	9	30	180	85
FO	10	85	160
FO	11	100	210	75
FO	12	140	120	71
FO	13	45	97	74
FO	14	167	20	70
FO	15		310	120
FO	16	20	270	46
FO	17	183	30	35
FO	18	100	20	47
FO	19	80	180	137
FO	20	60	71	72
FO	21	61	57	58
FO	22	150	180	105
FO	23		360	120
FO	24	30	50	58
FO	25	48	210	64
FO	26		300	63
FO	27		100	90
FO	28	149	120	45
FO	29	45	240	60
FO	30	80	15	3
WO	1	80	64	50
WO	2	82	200	62
WO	3	125	120	39
WO	4	115	150	60
WO	5	101	60	70
WO	6	70	70	35
WO	7		40	67
WO	8	80	100	73
WO	9	40	200	65
WO	10	94	120
WO	11	100	140	93
WO	12	71	120	45
WO	13	40	60	105
WO	14		60	65
WO	15		40	15
WO	16		40	4
WO	17	34	20	20
WO	18		30	8
WO	19	58	240	100
WO	20	41	120	38
WO	21	65	90	82
WO	22		75	111
WO	23	104	50	132
WO	24	25	30	40
WO	25	20	110	67
WO	26	123	120	112
WO	27	30	90	70
WO	28	147	67	70
WO	29		96	128
WO	30	134	15	35
FOC	1	144	84	80
FOC	2	120	210	38
FOC	3	120	210	86
FOC	4	70	110	55
FOC	5	53	50	34
FOC	6	81	180	100
FOC	7	15	20	11
FOC	8	42	120	130
FOC	9	157	160	70
FOC	10	100	150	56
FOC	11	100	150	79
FOC	12	122	80	110
FOC	13	87	150	70
FOC	14	32	50	80
FOC	15	185	200	56
FOC	16	33	50	60
FOC	17	115	99	54
FOC	18	100	90	75
FOC	19	70	115	74
FOC	20	51		35
FOC	21	185	125	50
FOC	22	155	240
FOC	23	240	129	89
FOC	24	45	180	50
FOC	25	45	120
FOC	26	64	140	66
FOC	27	20	115	80
FOC	28	137	210	60
FOC	29	140	160	113
FOC	30	46	10	12
WOC	1	18	40	49
WOC	2	63	40	94
WOC	3	102	93	15
WOC	4		200	105
WOC	5	80	40
WOC	6	30	150	80
WOC	7	70	180	70
WOC	8	40	180	120
WOC	9	120	120	64
WOC	10	27	100	114
WOC	11	160	90	90
WOC	12	100	173	70
WOC	13	90	97	90
WOC	14	150	50	55
WOC	15	90	60	20
WOC	16	52	40	105
WOC	17	40	30	12
WOC	18	180	140	60
WOC	19	170	70	100
WOC	20	20	56	110
WOC	21	88	127	114
WOC	22	80	50
WOC	23	101	180	80
WOC	24	40	62	94
WOC	25		70
WOC	26	89	80	58
WOC	27		120	54
WOC	28	40	120	50
WOC	29	50	50	65
WOC	30	72	10	25
DWI	1	90	90	24
DWI	2	49	60	20
DWI	3	60	15	25
DWI	4	60	180	100
DWI	5		5
DWI	6	70	30	50
DWI	7	183	10	20
DWI	8	70	120	34
DWI	9	82	40	15
DWI	10	29	50	11
DWI	11	100	180	74
DWI	12	52	80	25
DWI	13	70	30	11
DWI	14		20	50
DWI	15		10	10
DWI	16		140	8
DWI	17	45	30	10
DWI	18	70	15	45
DWI	19	40	180	26
DWI	20	93	55	28
DWI	21	90	60	105
DWI	22		32	6
DWI	23	80	15	1.2
DWI	24	43	34	60
DWI	25	40	40	58
DWI	26	114	140	15
DWI	27	35	60	150
DWI	28	55	200	55
DWI	29	96	240	79
DWI	30	65	10	3
